# Supplementary material for: Structure–Property Relationships in PDLLA/Silica Hybrid Films: Impact of Grafting and Network Formation on Optical Behavior
Source: Polymers (Basel). 2025 Nov 30;17(23):3202. doi: 10.3390/polym17233202 (PMC12694312; doi:10.3390/polym17233202)
Supplement: Supplementary file 1 [file polymers-17-03202-s001.zip]

Archive with 1 entries (1 files):
- polymers-3999034-supplementary.pdf
